# Supplementary material for: Effects of the Ketogenic Diet on Microbiota Composition and Short-Chain Fatty Acids in Women with Overweight/Obesity
Source: Nutrients. 2024 Dec 19;16(24):4374. doi: 10.3390/nu16244374 (PMC11679786; doi:10.3390/nu16244374)
Supplement: Supplementary file 1 [file nutrients-16-04374-s001.zip]

Archive with 3 entries (3 files):
- Supplementary Figure S1.pdf
- Supplementary Figure S2.pdf
- Supplementary File S1.pdf
